# Supplementary material for: Prevention and treatment of gerbil hepatitis E using the programmable CRISPR-Cas13d system
Source: Genes Dis. 2023 Jul 24;11(4):101051. doi: 10.1016/j.gendis.2023.06.020 (PMC10950820; doi:10.1016/j.gendis.2023.06.020)
Supplement: Multimedia component 2 [file mmc2.xlsx]

## Sheet: S1
Tables S1: ssDNA oligonucleotides of crRNAs
oligo name	sequence（5‘-3’）
HEV-crRNA1-F	ATGCCAGGAGCCTTAATAAACTG
HEV-crRNA1-R	CAGTTTATTAAGGCTCCTGGCAT
HEV-crRNA2-F	GCCGCAGCCAGAGCAGCTTGCTCAATGGC
HEV-crRNA2-R	GCCATTGAGCAAGCTGCTCTGGCTGCGGC
HEV-crRNA3-F	CGGCCGGTGGCGCGGGCAACATAGGC
HEV-crRNA3-R	GCCTATGTTGCCCGCGCCACCGGCCG
HEV-crRNA4-F	GCGCCGCCCACGACGGCGGCCAG
HEV-crRNA4-R	CTGGCCGCCGTCGTGGGCGGCGC
HEV-crRNA5-F	GCTGAGAATCAACCCTGTCACCCCAGAAAC
HEV-crRNA5-R	GTTTCTGGGGTGACAGGGTTGATTCTCAGC
HEV-crRNA6-F	ATAGGGGAGGGCGAAGGGCTGAGAATCAAC
HEV-crRNA6-R	GTTGATTCTCAGCCCTTCGCCCTCCCCTAT
HEV-crRNA8-F	GCCGACGAAATTAATTCTGTCGG
HEV-crRNA8-R	CCGACAGAATTAATTTCGTCGGC
HEV-crRNA7-F	GCAGTCAACGGCGCAGCCCCAG
HEV-crRNA7-R	CTGGGGCTGCGCCGTTGACTGC
Tables S2: All primers used for qPCR
oligo name	sequence（5‘-3’）
qPCR-cr(1-2)-F	GGCATGGACGAGCTGTACAAGTAA
qPCR-cr(1-2)-R	GCATTAACCACAGCATTCGCCAG
qPCR-cr(3-6)-F	TGTTCTGCTGCTGCTCCTCG
qPCR-cr(3-6)-R	GGAATGTGAGTCAACGTCAGCGG
qPCR-cr7-F	CACATCTTGGCGCGACTTGT
qPCR-cr7-R	AGGCGAGGTTGAGAGATTATACTGG
qPCR-cr8-F	TTGGTCGTGGTATAGCCCTGAC
qPCR-cr8-R	CCTTGTCCTGCTGTGCATTCT
GAPDH-130-F	AGATCCCTCCACAAAATCAAGTGG
GAPDH-130-R	GGCAGAGATGATGACCCTTTT
Cas13d-F	GAAGTACAACGATAGACTGCTGAAG
Cas13d-R	GCTCACCTTCTTCTTCTCCTTATCA
Tables S3: Primers used for determination of GDC9 copies
oligo name	sequence（5‘-3’）
Y1	GGTGGTTTCTGGGGTGAC
Y2	AGGGGTTGGTTGGATGAA
HEV-probe	FAM-TGATTCTCAGCCCTTCGC-MGB
Tables S4: Primers used to measure GDC9 RNA
oligo name	sequence（5‘-3’）
HEV-P1-out	cgCTATTCAACATAGCTGATAC
HEV-P2-out	TGAGACCCACAACACATC
HEV-P3-in	GACAGAATTAATTTCGTCGG
HEV-P4-in	TGTTGATTATCATAGTCCTG
Tables S5: All antibodies in this study
Antibodies	Catalog Number
Anti-GFP	M20004
Anti-Flag	M20008
Anti-ACTIN	M20011
Anti-Hepatitis E Virus	ab1036
Anti-mouse IgG (HRP)	ab131368
Goat Anti-Rabbit IgG H&L (Alexa Fluor® 594)	ab150080
